# Supplementary material for: Airflow Obstruction in Adults with Williams Syndrome and Mice with Elastin Insufficiency
Source: Diagnostics (Basel). 2022 Jun 10;12(6):1438. doi: 10.3390/diagnostics12061438 (PMC9221558; doi:10.3390/diagnostics12061438)
Supplement: Supplementary file 1 [file diagnostics-12-01438-s001.zip]

Archive with 2 entries (2 files):
- diagnostics-1706220-supplementary.pdf
- Supplemental Figure S1.pdf
